# Supplementary material for: A redox-sensitive phosphatase regulates glycolysis as a metabolic switch in the bacterial inner membrane
Source: Sci Adv. 2026 May 6;12(19):eaea8724. doi: 10.1126/sciadv.aea8724 (PMC13148334; doi:10.1126/sciadv.aea8724)
Supplement: Supplementary file 2 — Data S1 and S2 [file sciadv.aea8724_data_s1_and_s2.zip › sciadv.aea8724_data_s2.xlsx]

## Sheet: Final Cells
							Treated 4h									Treated 8h																Medians							W3110 WT 8h v. 4h		pgpA-C75V mutant 8h v. 4h		ΔpgpA mutant 8h v. 4h
							W3110			WS3110 pgpA C75V			W3110 ΔpgpA mutant			W3110			WS3110 pgpA C75V			W3110 ΔpgpA mutant										W3110		pgpA-C75V		ΔpgpA mutant
N.	compound	CmpdID	Pathway	parent	medRt	Polarity	LZC10	LZC11	LZC12	LZC13	LZC14	LZC15	LZC16	LZC17	LZC18	LZC19	LZC20	LZC21	LZC22	LZC23	LZC24	LZC25	LZC26	LZC27	Techmix	Techmix	Techmix	Techmix	blank	blank	blank	4h	8h	4h	8h	4h	8h	compound	fold Δ	p-value	fold Δ	p-value	fold Δ	p-value
1	L-alanine	C00041	Amino acids	90.0556	1.36893	+	1098734	1391390	1356857	3198492	2709055	2890099	1586007	1876489	1570046	1262791	1266505	1125588	1224731	1145390	1259370	1213849	6756246	9376392	2436226	3317881	3515704	3275962	97631.6	545788	1140898	1356857	1262791	2890099	1224731	1586007	6756246	L-alanine	0.930674	0.568995	0.423768	0.000301642	4.25991	0.0242074
2	L-arginine	C00062	Amino acids	175.119	1.3774	+	464332	705529	861844	1486601	1188875	1262968	524226	542044	30868.5	120889	186110	123507	163467	101427	166059	172284	2389020	2582703	733334	826550	1083562	984724	44234.4	51115.6	33052	705529	123507	1262968	163467	524226	2389020	L-arginine	0.175056	0.0104992	0.129431	0.000220342	4.55723	0.131901
3	L-aspartate	C00049	Amino acids	134.045	1.37412	+	85493.4	142480	124859	3921556	4420968	4893812	197416	473362	611814	140339	229668	141140	203283	37882.5	141694	210670	6930900	6156058	1157031	1696768	1787371	1677578	6232.63	2356.65	19508.1	124859	141140	4420968	141694	473362	6156058	L-aspartate	1.13039	0.196598	0.0320504	0.000113801	13.005	0.163385
4	L-cysteine	C00097	Amino acids	122.027	1.38562	+	208684	524909	320877	311238	257798	329449	7178.28	55460.2	22680.6	24518.5	3396.56	5168.98	7700.52	0	1280.54	0	2775226	3545834	253135	396234	418761	287850	0	0	0	320877	5168.98	311238	1280.54	22680.6	2775226	L-cysteine	0.0161089	0.02142	0.00411433	0.000164142	122.361	0.0138432
5	L-glutamate	C00025	Amino acids	148.06	1.37717	+	1230991	1609424	2167958	5109600	2548670	4561614	756899	1321040	662220	458682	601825	582885	583225	602973	710761	747636	43492930	46257660	7253934	10393310	10710580	10066710	11606.8	9544.78	18876.1	1609424	582885	4561614	602973	756899	43492930	L-glutamate	0.36217	0.0152646	0.132184	0.0115647	57.462	0.00812186
6	L-glutamine	C00064	Amino acids	147.076	1.38743	+	2502826	220444	317541	662552	686648	810157	198198	205901	147915	152688	193491	178192	235069	157312	190393	283008	603522	760607	315229	443738	443108	439322	19836.3	45385.1	104608	317541	178192	686648	190393	198198	603522	L-glutamine	0.56116	0.323311	0.277279	0.000499119	3.04505	0.751875
7	L-histidine	C00135	Amino acids	156.077	1.37469	+	864944	1173336	1305703	689499	944909	831481	668124	570744	771209	281567	230361	280606	334569	241292	233098	438549	3761302	2880925	965916	1210970	1533217	1357904	23745.5	27630	56980.1	1173336	280606	831481	241292	668124	2880925	L-histidine	0.239152	0.00295787	0.290196	0.00238881	4.31196	0.0312484
8	L-leucine	C00123	Amino acids	132.102	1.41741	+	14981490	20261900	22425520	28755220	31187510	36219550	20063350	21100010	22765670	17711230	17819470	17254500	18928950	18228850	17232530	18247970	117541200	101277800	29454970	41063850	44517560	44873260	227728	289905	192810	20261900	17711230	31187510	18228850	21100010	101277800	L-leucine	0.874115	0.503601	0.584492	0.0034788	4.79989	0.0119323
9	L-lysine	C00047	Amino acids	147.113	1.32546	+	870443	1325631	1253557	5567117	5063784	5476016	2053825	2403068	1843920	1049741	971681	1010601	1357952	1712763	1200151	1280254	361202	314013	1504578	2022561	1950643	2017846	56663.5	60177.9	63183.7	1253557	1010601	5476016	1357952	2053825	361202	L-lysine	0.806187	0.385584	0.247982	5.35106e-05	0.175868	0.120973
10	L-methionine	C00073	Amino acids	150.058	1.40909	+	415383	441776	404885	2447799	1691575	2165263	1279549	1781036	1905896	679942	479933	582523	996131	617699	700551	795054	5482586	6142598	2272422	3231231	3619435	3343220	0	0	0	415383	582523	2165263	700551	1781036	5482586	L-methionine	1.40238	0.0527611	0.323541	0.0058948	3.07831	0.0203862
11	L-phenylalanine	C00079	Amino acids	166.086	1.43392	+	2082023	2046388	2523894	2476350	2525970	3008451	1996284	1942762	2470106	1985792	1495820	1535393	1404743	1131701	1515884	1765070	9853697	9365031	2274452	3770107	4171696	4064986	16825.7	30099.6	27619.7	2082023	1535393	2525970	1404743	1996284	9365031	L-phenylalanine	0.737452	0.0681513	0.55612	0.00297102	4.69123	0.010894
12	L-proline	C00148	Amino acids	116.071	1.38983	+	4981844	3461445	2396327	4586126	3416554	4894318	1387134	1893662	1434179	848916	1586235	1077294	904885	3436631	2822237	1248462	14645590	14713890	3062439	4864180	5509608	4833908	334179	335672	356908	3461445	1077294	4586126	2822237	1434179	14645590	L-proline	0.311227	0.0353099	0.615386	0.0970532	10.2118	0.0279063
13	L-threonine	C00188	Amino acids	120.066	1.38061	+	987060	1404424	1740607	1115834	1597246	1352523	1375660	1068333	1453286	1939604	1966717	1601924	1469332	1084510	1798860	2191441	1504373	1241130	1002011	1482329	1649051	1529914	22606	248409	337142	1404424	1939604	1352523	1469332	1375660	1504373	L-threonine	1.38107	0.137482	1.08636	0.720125	1.09356	0.400892
14	L-tryptophan	C00078	Amino acids	205.097	1.58487	+	55993.6	160748	142418	129340	57653.5	62594.4	207114	91069.4	80274.6	94396.7	164862	64727.7	180280	64601.5	77642.4	197586	120570	499244	12318.2	438731	89344	137436	1353.87	0	979.426	142418	94396.7	62594.4	77642.4	91069.4	197586	L-tryptophan	0.662812	0.802509	1.2404	0.60421	2.16962	0.0579052
15	L-tyrosine	C00082	Amino acids	182.081	1.41281	+	1535301	2015208	2251002	3266734	3869820	4264686	2072666	2318155	2402398	849332	695979	885617	1365689	1017167	957436	1088154	10300000	9149703	2559823	3541477	4061249	3933745	6584.08	2811.48	4610.82	2015208	849332	3869820	1017167	2318155	9149703	L-tyrosine	0.421461	0.00677588	0.262846	0.00106012	3.94698	0.0361486
16	L-valine	C00183	Amino acids	118.086	1.39859	+	122632600	115382400	119648400	195130900	205869200	198407300	172929800	129841000	160593000	209087400	235837800	210527400	317498400	227128300	300014000	323431600	672639800	592800100	318914000	357320500	438178800	403847700	2486059	2999667	2454837	119648400	210527400	198407300	300014000	160593000	592800100	L-valine	1.75955	0.000373958	1.51211	0.0426174	3.69132	0.000242821
17	ATP	C00002	Nucleotides	505.988	1.25627	-	79176.4	39605.1	95610.6	160964	149828	123247	34150.2	48223.1	32348.9	21322.4	10711	17503.8	19943	13521.7	4381.07	6354.62	483524	382791	238543	188989	168276	105059	0	0	0	79176.4	17503.8	149828	13521.7	34150.2	382791	ATP	0.221073	0.0313753	0.0902481	0.000395649	11.209	0.0446429
18	ADP	C00008	Nucleotides	426.022	1.28799	-	22335.1	60318.8	124220	311545	406951	371518	147376	129354	152813	126018	88051.4	81996.9	84580.6	77857.1	51381.7	144670	625415	590740	160529	179172	261913	280096	0	0	0	60318.8	88051.4	371518	77857.1	147376	590740	ADP	1.45977	0.415504	0.209565	0.000594202	4.00839	0.0627993
19	AMP	C00020	Nucleotides	346.055	1.37654	-	47731.4	84445.5	89463.2	4295358	4693160	4912886	575645	431420	522651	133582	117041	126383	149195	111367	72498.5	205104	3551248	4682792	1704202	1464340	1065587	951349	0	644.092	0	84445.5	126383	4693160	111367	522651	3551248	AMP	1.49662	0.0208438	0.0237296	1.55885e-05	6.79468	0.553708
20	Adenosine	C00212	Nucleotides	268.103	1.41032	+	254612	268234	294942	8422776	6760720	5955188	1351057	1235114	1235866	165538	175948	239994	282311	5145.79	320735	378180	15821690	18211810	2104484	3314497	3703179	3188296	1990.71	0	0	268234	175948	6760720	282311	1235866	15821690	Adenosine	0.655949	0.0393233	0.0417576	0.000733758	12.8021	0.0477523
21	Adenine	C00147	Nucleotides	136.062	1.4061	+	3752159	8413687	3257207	13734880	7982838	3629950	5728686	4960738	5101536	1570150	1830969	2006656	2253993	1247216	1471551	2458409	15778940	23539540	4479207	6491010	6124092	6134632	861479	918933	934030	3752159	1830969	7982838	1471551	5101536	15778940	Adenine	0.487977	0.112671	0.184339	0.082182	3.09298	0.0904666
22	dGMP	C00362	Nucleotides	348.07	1.40531	+	203992	290208	124248	7683232	11444700	11323660	1612543	957399	1716420	360896	626877	831658	443831	313624	282566	836439	8147750	9957710	2266657	3478613	3676959	3132384	805.396	0	0	203992	626877	11323660	313624	1612543	8147750	dGMP	3.07304	0.0502688	0.0276963	0.00136397	5.05273	0.541325
23	Guanine	C00242	Nucleotides	152.057	1.56353	+	317472	348320	236079	585555	2109992	485962	612170	307346	372144	184199	652243	542880	274405	119695	412996	509746	304210	211218	246368	369600	402033	423296	566.08	1373.75	2131.42	317472	542880	585555	274405	372144	304210	Guanine	1.71001	0.334808	0.468623	0.211258	0.817453	0.487009
24	CMP	C00055	Nucleotides	324.059	1.38549	+	5556.95	45068.8	23321.5	319137	576383	502382	149710	75928.3	149565	50356.2	65304	103218	52106.4	26307.9	17595	108590	314051	234358	124088	174175	125919	137832	1975.61	0	0	23321.5	65304	502382	26307.9	149565	234358	CMP	2.80016	0.067874	0.0523664	0.00491446	1.56693	0.938279
25	Cytidine	C00475	Nucleotides	244.094	1.38965	+	15145.9	6596.93	49889	481297	203014	286166	120372	93259.3	191543	185059	210273	126243	10898.7	8194.07	20383	18405.8	510230	995164	57229.4	36230.4	102924	80715.3	0	2579.26	7726.86	15145.9	185059	286166	10898.7	120372	510230	Cytidine	12.2185	0.00600889	0.0380853	0.0197904	4.23877	0.086505
26	Cytosine	C00380	Nucleotides	112.051	1.39994	+	163044	143815	161287	845313	540367	380419	347765	244400	274002	94963	142646	152473	181639	113558	160378	141737	884790	1196178	375863	568658	675456	567106	20289.2	25715.3	30244.8	161287	142646	540367	160378	274002	884790	Cytosine	0.884426	0.238349	0.296795	0.0338816	3.22914	0.111925
27	dTMP	C00364	Nucleotides	321.049	1.36501	-	0	0	0	128350	170733	181432	19444.1	0	0	0	0	0	0	0	0	0	338928	242676	120129	111013	45020.7	45253.7	0	0	0	0	0	170733	0	0	242676	dTMP	#DIV/0!	#DIV/0!	0	0.000588312	#DIV/0!	0.111231
28	Thymine	C00178	Nucleotides	125.034	1.37671	-	213849	238419	321905	565261	616487	688631	274731	291217	283709	193702	207928	241778	206983	274824	195639	210120	1336815	1271153	531211	564682	543480	330970	0	256265	253179	238419	207928	616487	206983	283709	1271153	Thymine	0.87211	0.288859	0.335746	0.000794336	4.48048	0.0438523
29	UTP	C00075	Nucleotides	482.961	1.21518	-	5527.63	2370.63	0	81004.9	61664.1	63255.4	13542.5	11927.4	17604.1	2713.59	894.506	0	1731.61	9848.24	5256.85	0	201605	162017	75537.6	54411.4	55345.9	53883.8	0	0	0	2370.63	894.506	63255.4	5256.85	13542.5	162017	UTP	0.377329	0.468876	0.0831052	0.00068306	11.9636	0.0445631
30	UDP	C00015	Nucleotides	403	1.35095	-	1097852	953315	990857	994020	905761	1150562	1573541	1477016	1719046	1398160	1609215	1481962	992149	1466369	967620	841748	915313	993754	842203	1022172	1545474	791356	0	0	0	990857	1481962	994020	992149	1573541	915313	UDP	1.49564	0.00301829	0.998118	0.519067	0.58169	0.167361
31	UMP	C00105	Nucleotides	323.028	1.29527	-	0	21137	21047.5	594019	1115291	810248	192052	105101	214537	71304.1	51664.5	50145.4	54336.6	33780.6	6045.58	69921.2	733044	1002522	359012	324549	369140	331716	0	0	0	21047.5	51664.5	810248	33780.6	192052	733044	UMP	2.45466	0.0111814	0.0416916	0.00598904	3.81689	0.418206
32	Uracil	C00106	Nucleotides	113.035	1.41575	+	456043	467217	472113	1042935	1154948	1176988	606272	710136	672809	435725	528934	523100	391763	410086	380409	579157	2366912	2007690	332464	1200287	1408072	1505818	10230	12991.7	45213.4	467217	523100	1154948	391763	672809	2007690	Uracil	1.11961	0.370005	0.339204	6.6415e-05	2.98404	0.0311284
33	Inosine	C00294	Nucleotides	269.088	2.28042	+	0	1841.73	2017.22	162572	107797	92185.4	22273	26366	10346.8	2893.57	2994.33	5215.65	2662.91	2267.23	2907.71	2540.49	296472	293693	37838.7	52569.1	57892.1	67038.8	0	0	0	1841.73	2994.33	107797	2662.91	22273	293693	Inosine	1.62582	0.0722567	0.024703	0.00519016	13.186	0.0502989
34	Hypoxanthine	C00262	Nucleotides	137.046	1.41359	+	581601	5895966	811932	30935980	30849140	33571180	18335240	21432410	20907240	4220644	3309839	3654039	9191679	4356148	7260046	8783981	75068230	60018020	20796800	27469990	30582970	28936710	2192.16	3642.84	0	811932	3654039	30935980	7260046	20907240	60018020	Hypoxanthine	4.50042	0.500387	0.23468	0.00011743	2.87068	0.0468321
35	Xanthine	C00385	Nucleotides	153.041	1.62114	+	558888	758054	554154	3188897	2934980	2696504	2224767	1934374	2341707	853268	856001	982041	1809288	931966	1343975	1486751	5552658	5195290	1873342	3004635	3388308	3644654	0	0	1139.26	558888	856001	2934980	1343975	2224767	5195290	Xanthine	1.53161	0.0263081	0.457916	0.00557238	2.33521	0.0417387
36	Urate	C00366	Nucleotides	167.02	1.38906	-	0	0	1036.76	5362.73	1069.7	13242	0	5369.32	11507.4	0	4796.03	0	8971.48	0	4231.87	2770.81	641919	645035	184581	161861	104676	89407.6	0	0	885.92	0	0	5362.73	4231.87	5369.32	641919	Urate	#DIV/0!	0.486309	0.789125	0.650123	119.553	0.00558362
37	3',5'-Cyclic AMP	C00575	Nucleotides	328.045	1.3247	-	63446	92579.8	1218.04	429906	449588	446271	127629	91144.7	131685	164183	177084	138618	176812	154122	97687.2	207794	188659	158999	121022	93988.6	101993	122881	0	0	0	63446	164183	446271	154122	127629	188659	3',5'-Cyclic AMP	2.58776	0.0211911	0.345354	0.000250363	1.47819	0.840501
38	Pyridoxal	C00250	Nucleotides	168.065	1.38721	+	47304.2	263469	132172	107137	64059.8	122996	123100	71768.4	103973	146704	146204	144214	101198	137865	104781	156821	88154.3	62576.2	75478	122809	125676	115844	5611.02	6213.96	8723.32	132172	146204	107137	104781	103973	88154.3	Pyridoxal	1.10616	0.976854	0.978011	0.477148	0.847854	0.495522
39	Pyridoxamine 5'-phosphate	C00647	Nucleotides	249.063	1.34233	+	63600.9	31411.7	68424.4	24230.7	41088.2	25660.7	20078.6	9989.64	21646.5	6410.65	5483.39	5809.92	7611.73	6468.26	7551.46	13350.9	65503.1	60250.4	31433.2	58717.6	30207.7	40015.2	0	0	0	63600.9	5809.92	25660.7	7551.46	20078.6	60250.4	Pyridoxamine 5'-phosphate	0.0913498	0.0139147	0.294281	0.0129162	3.00072	0.622682
40	Nicotinamide	C00153	Nucleotides	123.055	1.64041	+	5606970	6625612	5900440	6511500	7376890	7937026	5211020	4212898	5047270	4336197	4341400	4018188	4663997	4191016	4333818	4252160	12405440	12940660	3798014	6227174	6431396	6737570	325655	364389	461898	5900440	4336197	7376890	4333818	5047270	12405440	Nicotinamide	0.734894	0.00484832	0.587486	0.00276511	2.45785	0.0661176
41	Adenylosuccinic acid	C03794	Nucleotides	462.066	1.19371	-	0	0	0	6507.17	10731.1	5457.14	0	0	0	0	0	0	0	0	0	0	66444.3	56152.5	19121.5	14551.2	16913.2	9663.43	0	0	0	0	0	6507.17	0	0	56152.5	Adenylosuccinic acid	#DIV/0!	#DIV/0!	0	0.00935157	#DIV/0!	0.00992316
42	UDP-glucose	C00029	Nucleotides	565.047	1.23782	-	0	0	0	3295930	5447604	4093934	489856	334310	290308	0	0	0	0	0	0	3767.48	2928988	1775458	2088216	1745915	1247823	1115154	0	0	0	0	0	4093934	0	334310	1775458	UDP-glucose	#DIV/0!	#DIV/0!	0	0.00242459	5.31082	0.947355
43	NAD+	C00003	Nucleotides	664.115	1.39581	+	299315	343235	0	3252172	5477094	4337152	1087204	810472	959362	58166	84407.8	84271.6	180201	33915.6	104786	187384	9571033	6194144	2083286	2419264	2344857	1708743	0	0	0	299315	84271.6	4337152	104786	959362	6194144	NAD+	0.281548	0.269496	0.0241601	0.00272938	6.45652	0.118162
44	Phosphate	C00009	Phosphates	98.9846	1.59139	+	7054100	9972409	9601593	4958280	4005387	5736274	5860848	11582420	6407182	6351380	6033808	9395992	9583803	17502570	8869330	13607930	3977617	6024158	2560356	5972842	11000000	13000000	7346.74	13882.3	22058.3	9601593	6351380	4958280	9583803	6407182	6024158	Phosphate	0.661492	0.315944	1.93289	0.0653363	0.94022	0.658853
45	Diphosphate	C00013	Phosphates	176.935	1.27591	-	12306270	15657810	11765720	26332830	17654480	20557200	15039780	23514780	10786460	11979400	8265450	12781090	14987450	27852060	12003550	16757700	15532500	17370710	13289180	14761440	19506700	16436910	0	0	0	12306270	11979400	20557200	14987450	15039780	16757700	Diphosphate	0.973439	0.293262	0.729061	0.587545	1.11423	0.978817
46	D-Glucose	C00031	Glycolysis	179.055	1.25451	-	103790	159385	142854	68076.8	274676	91578.4	107298	98023	101053	111009	102244	122888	62790.8	64346.5	71170.1	52606.2	306992	443537	289572	251719	223513	162100	0	25299.7	23821.4	142854	111009	91578.4	64346.5	101053	306992	D-Glucose	0.777083	0.254713	0.702639	0.295023	3.03794	0.102452
47	D-Fructose 1-6-bisphosphate	C00354	Glycolysis	338.988	1.20621	-	0	1043.55	0	105005	61365.4	57591.9	4938.83	15912.2	1487.83	0	0	0	0	0	0	0	114438	152702	72134.1	61415.8	59246.1	49265	0	0	0	0	0	61365.4	0	4938.83	114438	D-Fructose 1-6-bisphosphate	#DIV/0!	0.373901	0	0.00800514	23.171	0.119636
49	1-3-Bisphosphoglycerate	C00236	Glycolysis	264.952	1.25624	-	0	10218	1281.25	232580	418666	353145	85507.6	21643.9	83881.8	5744.55	4980.05	3964.1	3056.13	0	0	0	363041	274135	129813	68748.5	134748	68225.2	0	0	645.142	1281.25	4980.05	353145	0	83881.8	274135	1-3-Bisphosphoglycerate	3.88686	0.760329	0	0.00360223	3.26811	0.550308
50	2/3-Phospho-D-glycerate	C00631	Glycolysis	184.984	1.23391	-	767379	769161	728161	10750470	14274750	13217970	3957841	3519942	3729607	232919	242941	377986	409534	307804	215489	374667	22471420	15954190	7615008	7047876	6525498	5522096	0	0	0	767379	242941	13217970	307804	3729607	15954190	2/3-Phospho-D-glycerate	0.316585	0.000640764	0.0232868	0.000286242	4.27771	0.18849
51	Phosphoenolpyruvate	C00074	Glycolysis	166.974	1.22478	-	191561	165127	272580	3827710	4061971	4313732	1102292	539246	1050668	108565	100876	107909	137404	7897.56	68973.2	96750.1	5702872	5564954	1765555	1475295	1371083	1146839	0	0	0	191561	107909	4061971	68973.2	1050668	5564954	Phosphoenolpyruvate	0.563317	0.0326784	0.0169802	1.03735e-05	5.29659	0.222492
52	Pyruvate	C00022	Glycolysis	87.0071	1.30784	-	527240	517975	660219	1492415	2002434	1553288	902302	680285	958358	466788	0	0	524127	563645	505688	0	8944053	6217520	3006106	2585513	2400493	1895279	0	703858	665106	527240	0	1553288	524127	902302	6217520	Pyruvate	0	0.0636484	0.337431	0.00205642	6.89073	0.0252159
53	Lactate	C01432	Glycolysis	91.0396	0.770918	+	112706	95490.5	117677	51326.7	67888.6	58942.7	85182.4	85842	89200.8	101903	100796	108936	103197	110746	103908	110312	62585	64806.5	19780	75440	101605	118559	755.987	0	8000.67	112706	101903	58942.7	103908	85842	64806.5	Lactate	0.904154	0.545223	1.76286	0.000964489	0.754951	0.671664
54	Mannitol	C00392	Other sugars	181.071	1.38599	-	26875080	27146170	30465000	34101790	39730340	38574580	30600990	27959220	32357710	38991110	37459140	28178740	24604910	23584110	35728470	37671470	38200050	38219850	47713090	39043050	26561760	24965820	0	21043.2	21166.7	27146170	37459140	38574580	24604910	30600990	38200050	Mannitol	1.37991	0.133134	0.637853	0.0892233	1.24833	0.0762168
55	D-Ribose	C00121	Other sugars	149.044	1.29603	-	191554	153328	36845.4	88210.2	245522	154434	192185	105025	270181	409662	338119	338657	202332	184222	395617	351306	125134	115627	155139	218929	235482	199329	0	41139.6	42923.1	153328	338657	154434	202332	192185	125134	D-Ribose	2.20871	0.0108514	1.31015	0.295916	0.651114	0.516113
56	D-Arabitol	C01904	Other sugars	151.061	1.31594	-	12549120	9528534	14411400	85764.4	70569	87135.9	1332792	2573792	1162196	6808648	7354358	8278586	8076506	17668870	9795930	9172663	119262	153866	14226640	11510060	12489190	10238900	0	31731.7	28273.2	12549120	7354358	85764.4	9795930	1332792	153866	D-Arabitol	0.586046	0.0344781	114.219	0.0163392	0.115447	0.49449
57	Citrate	C00158	TCA cycle	191.019	1.21268	-	21623.5	24043.3	1115.32	1343444	1243008	1223981	81987.8	124542	70019.9	35001.4	48068.1	42367.7	19535.8	33627.4	35051.2	18810.8	3520728	4061170	750543	657359	530688	552425	0	825.38	971.201	21623.5	42367.7	1243008	33627.4	81987.8	3520728	Citrate	1.95933	0.0329549	0.0270533	4.91762e-06	42.9421	0.0310831
58	2-Oxoglutarate	C00026	TCA cycle	145.013	1.23943	-	879.596	3785.86	7878.76	73949.2	23771.3	75766.4	4005.94	7876.95	3997.7	3453.82	2422.77	4462.1	1215.17	943.346	1059.03	3504.2	1424594	1688207	249925	231386	189137	155312	0	1420.03	2980.5	3785.86	3453.82	73949.2	1059.03	4005.94	1424594	2-Oxoglutarate	0.912294	0.74552	0.014321	0.0290692	355.621	0.00673186
59	Succinate	C00042	TCA cycle	117.018	1.26322	-	4425950	3954309	4728050	31191350	22464890	31470430	5588148	4120631	5729878	6350676	5414406	5553834	4991324	3688258	6356468	5677010	63919350	64530900	21091030	17135210	16125320	13362860	0	124320	148797	4425950	5553834	31191350	4991324	5588148	63919350	Succinate	1.25483	0.0189489	0.160023	0.00157096	11.4384	0.0418457
60	Fumarate	C00122	TCA cycle	115.002	1.25179	-	100720	119680	104491	334000	318886	190510	114904	136374	95047.7	74447	65180.2	42012.1	48350.6	52818.5	50982.9	43196.3	3198691	3765360	920681	801306	743588	638877	0	14746.7	14730	104491	65180.2	318886	50982.9	114904	3198691	Fumarate	0.623787	0.0132251	0.159878	0.0071819	27.838	0.00821877
61	Malate	C00149	TCA cycle	133.013	1.24513	-	528377	917885	1099951	1696686	1887441	1629520	811482	1595945	836832	428491	475274	533975	491078	689843	561182	569113	7548196	11758780	3235145	2887667	2743213	2216028	0	10861.7	12240.9	917885	475274	1696686	561182	836832	7548196	Malate	0.517792	0.0972478	0.330752	0.000279711	9.01996	0.0152141
62	Oxaloacetate	C00036	TCA cycle	131	1.29358	-	76302.5	65530.9	85766.4	148438	152737	208338	140268	150226	103492	110389	106108	110142	82898.2	201343	99532.3	118990	128407	168190	100585	124107	118294	106137	0	11198.3	13498.7	76302.5	110142	152737	99532.3	140268	128407	Oxaloacetate	1.44349	0.00534639	0.651657	0.372183	0.91544	0.658091
63	D-Erythrose 4-phosphate	C00279	Pentose Phosphate Pathway	199	1.27473	-	24681	30680.1	24873.4	167346	251211	234550	95516.6	0	61592.9	102317	100694	54875.9	46214.6	11585.6	85862.8	49651.3	567541	524643	168113	158349	176181	136798	0	0	0	24873.4	100694	234550	46214.6	61592.9	524643	D-Erythrose 4-phosphate	4.04826	0.0194695	0.197035	0.00708182	8.51792	0.0330372
64	alpha-D-Ribose 1-phosphate	C00620	Pentose Phosphate Pathway	229.011	1.28556	-	23676.1	7387.39	16867.2	1030728	453923	422730	77407.7	155182	54496.3	9361.62	7554.24	10529.8	6662.6	10906.5	7753.4	15749.7	834001	1291355	266226	212039	227642	125278	0	700.943	667.556	16867.2	9361.62	453923	7753.4	77407.7	834001	alpha-D-Ribose 1-phosphate	0.555018	0.228082	0.0170809	0.0337401	10.7741	0.16073
65	Glutathione	C00051	GSH homeostasis	308.091	1.41196	+	1757161	1934398	1885313	66817660	76295410	72046020	9282073	13617680	9239080	663223	1001894	1042192	1234039	964441	1278450	1362737	80748940	75421310	22599350	30264830	38383230	35825680	0	0	0	1885313	1001894	72046020	1234039	9282073	75421310	Glutathione	0.531421	0.00188544	0.0171285	1.35579e-05	8.12548	0.380414
66	Glutathione disulfide	C00127	GSH homeostasis	613.158	1.39251	+	0	0	0	324010	586129	442813	0	0	0	0	0	0	0	0	0	0	603439	472019	30161.2	75601.9	40702.2	88207.5	0	0	0	0	0	442813	0	0	472019	Glutathione disulfide	#DIV/0!	#DIV/0!	0	0.00399985	#DIV/0!	0.313278
67	5-Oxoproline	C01879	GSH homeostasis	130.05	1.38999	+	268128	371405	571622	1223659	743117	1048095	193110	289354	135556	124690	296244	131530	129954	203977	159115	146258	8062442	9289301	1244950	2038649	2313885	2001055	15189.9	28245.9	40836.8	371405	131530	1048095	159115	193110	8062442	5-Oxoproline	0.354141	0.105338	0.151813	0.00408165	41.7505	0.00968021
68	Dehydroascorbate	C05422	GSH homeostasis	175.023	1.63438	+	7973.77	13033.5	3589.82	133391	113003	96593.5	71693.7	61574.2	86332.1	26824.5	11744.9	16757.8	15003.6	18500.5	20598.6	14346.8	139911	152229	71769.6	75004.6	74369.6	75742.7	0	0	0	7973.77	16757.8	113003	18500.5	71693.7	139911	Dehydroascorbate	2.10162	0.120505	0.163717	0.000864667	1.95151	0.277395
69	gamma-L-Glutamyl-L-cysteine	C00669	Gamma-glutamyls	251.069	1.38179	+	5262.69	6362.76	4552.56	3438294	3555804	4141198	386797	739320	397572	0	0	0	13020.4	0	0	6614.26	1867630	2151977	663597	1232812	1239116	1187086	0	0	1423.07	5262.69	0	3555804	0	397572	1867630	gamma-L-Glutamyl-L-cysteine	0	0.00051251	0	6.93728e-05	4.69758	0.93477
70	gamma-Glutamyl-gamma-aminobutyrate	C15767	Gamma-glutamyls	233.113	1.4024	+	16622.2	4734.6	53673.2	1292696	1222106	1200943	118923	159515	104200	6508.57	25805.8	9667.25	2876.66	8528.78	2551.3	14121.4	2912444	3048736	841046	1039086	1259196	1028011	11455.6	6909.35	10899.5	16622.2	9667.25	1222106	2876.66	118923	2912444	gamma-Glutamyl-gamma-aminobutyrate	0.581586	0.526591	0.00235386	1.54199e-06	24.4902	0.0491879
71	L-Homocysteine	C00155	Serine biosynthesis and one-carbon metabolism	136.042	1.40831	+	0	11776.5	13268.6	1715262	1475682	1619886	76379.7	61547.6	38999.1	0	0	0	0	0	0	0	4959286	4969495	695878	954398	1095959	995742	0	0	0	11776.5	0	1619886	0	61547.6	4959286	L-Homocysteine	0	0.117526	0	2.10717e-05	80.5765	0.0289053
72	Dimethylglycine	C01026	Serine biosynthesis and one-carbon metabolism	104.071	1.3934	+	3159495	4907646	5294002	4478518	4745946	4578068	3509966	2757177	3642393	5162422	4070033	4174586	3452257	3373238	4798894	4158272	6491906	9994650	4194328	5679738	5347080	5376485	302293	0	816519	4907646	4174586	4578068	3452257	3509966	6491906	Dimethylglycine	0.850629	0.984561	0.754086	0.196633	1.84956	0.0493162
73	Phosphoserine	C02532	Serine biosynthesis and one-carbon metabolism	186.017	1.34959	+	3386.66	17460.4	24669.5	132648	59484.2	124828	76586.4	11094.4	121636	94341.8	62487.1	68306.4	18576.5	0	0	0	1450577	1584885	211487	221664	247050	172534	0	13179.1	37538.6	17460.4	68306.4	124828	0	76586.4	1450577	Phosphoserine	3.91207	0.00672747	0	0.0143415	18.9404	0.00824849
74	Sarcosine	C00213	Serine biosynthesis and one-carbon metabolism	90.0556	1.35799	+	0	0	0	3198492	2709055	2890099	1586007	1876489	1570046	1262791	1266505	1125588	0	0	0	2354276	6756246	9376392	2436226	3317881	3515704	3275962	174573	545788	1140898	0	1262791	2890099	0	1586007	6756246	Sarcosine	#DIV/0!	1.24666e-05	0	3.32765e-05	4.25991	0.00819399
75	L-Homoserine	C00263	Serine biosynthesis and one-carbon metabolism	118.049	1.32827	-	202694	155036	234218	200795	246560	245390	166378	152003	223414	230382	237506	191799	156540	143698	217844	255754	302158	241608	246755	220248	188662	192170	0	119638	123457	202694	230382	245390	156540	166378	255754	L-Homoserine	1.1366	0.450704	0.637924	0.100715	1.53718	0.0263284
76	3-Phosphonopyruvate	C02798	Serine biosynthesis and one-carbon metabolism	168.989	1.66783	+	53755.5	62398.5	62058.6	613312	1050975	927149	304071	148612	295011	47718.9	19610.3	40490.3	39212.4	0	18229	28683.6	1131960	969738	185896	372785	337995	312617	0	7003.3	2281.45	62058.6	40490.3	927149	18229	295011	969738	3-Phosphonopyruvate	0.652454	0.057588	0.0196614	0.00295605	3.28713	0.339313
77	Cadaverine	C01672	Polyamines	103.123	1.28672	+	326656	394868	291564	1147351	616010	984647	200775	363850	190994	22079.7	31682.8	30894.4	17043.7	29397	34980.5	24097.7	6038706	7653840	1402615	1357120	1159242	891074	1925.35	4767.42	3068.49	326656	30894.4	984647	29397	200775	6038706	Cadaverine	0.0945778	0.000530061	0.0298554	0.00482795	30.077	0.0125963
78	Putrescine	C00134	Polyamines	89.1079	1.30238	+	1877643	2364317	1899244	15200000	9552319	12600000	3921582	7567036	4060772	447204	429029	479524	538852	814583	536222	367648	8103276	9780779	4853888	5239980	5464080	5521578	25702.8	74181.5	38146.6	1899244	447204	12600000	538852	4060772	8103276	Putrescine	0.235464	0.000560878	0.042766	0.00194012	1.9955	0.984087
79	Spermidine	C00315	Polyamines	146.165	1.31819	+	3503888	3714497	2696709	16159420	11431780	16744500	8608717	13113320	8366068	2169863	1709935	1655030	1962977	2015224	1583028	1122826	33028690	33216860	16303580	19589790	7382890	3812484	94617.3	9040436	4890276	3503888	1709935	16159420	1962977	8608717	33028690	Spermidine	0.488011	0.0140806	0.121476	0.00156142	3.83666	0.0694332
80	Spermine	C00750	Polyamines	203.223	1.29094	+	116668	125542	113763	556993	426677	453851	132480	165150	149770	134784	144320	138953	127803	133768	70044.9	93507	602191	776118	848914	301903	123780	86389.9	0	45924.3	164054	116668	138953	453851	127803	149770	602191	Spermine	1.19101	0.00997172	0.281597	0.0011683	4.02077	0.178564
81	D-Glucosamine	C00329	Aminosugars	178.071	1.38126	-	167289	172085	260154	127944	158838	174654	173031	207757	169050	223848	255652	172537	143362	223224	228652	220829	139278	161742	183175	180884	159294	157901	0	36404.9	32104.5	172085	223848	158838	223224	173031	161742	D-Glucosamine	1.3008	0.674494	1.40536	0.221083	0.934759	0.795819
82	L-Arabinose	C00259	Aminosugars	151.061	1.59864	+	14898.9	9260.65	11358.6	95872.9	67046.3	77525	337043	268902	365955	121893	142570	121101	209461	95106.3	131079	150619	177362	183669	113707	168442	205732	226858	907.919	4321.94	2472.41	11358.6	121893	77525	131079	337043	177362	L-Arabinose	10.7313	8.56698e-05	1.6908	0.134825	0.526229	0.194551
83	1-4-beta-D-Xylan	C02352	Aminosugars	131.033	1.27637	-	152074	140632	60606	236858	215387	262363	191159	149426	182402	221089	206817	152344	170100	149370	179604	164544	158704	419376	244768	196640	202191	160110	0	67230.9	81217.9	140632	206817	236858	170100	182402	164544	1-4-beta-D-Xylan	1.47063	0.100712	0.718153	0.0114974	0.902096	0.27687
84	UDP-N-acetyl-D-glucosamine	C00043	Aminosugars	606.074	1.23508	-	0	0	0	68029.8	137149	84269.1	0	0	0	0	0	0	0	0	0	0	89544.6	75120.8	7913.61	14010.4	8318.78	3997.25	0	0	0	0	0	84269.1	0	0	75120.8	UDP-N-acetyl-D-glucosamine	#DIV/0!	#DIV/0!	0	0.00985319	#DIV/0!	0.61055
85	Carnosine	C00386	Arginine and proline metabolism	227.115	1.32435	+	4677.82	35315	15910	20547.1	9519.86	5463.55	3584.69	0	1376.15	0	0	5048.19	6274.58	15002.6	17512.2	27576.8	45564	43345.1	23860.5	39596.1	28358.8	43543	0	0	0	15910	0	9519.86	15002.6	1376.15	43345.1	Carnosine	0	0.136129	1.57593	0.856869	31.4973	0.00564678
86	Creatinine	C00791	Arginine and proline metabolism	114.067	1.41233	+	3413732	811792	607330	633523	871820	396260	562572	502765	584046	1259993	874624	712637	221878	380990	380820	374217	680251	985693	415056	715789	664202	680625	51697.3	60478.6	118035	811792	874624	633523	380820	562572	680251	Creatinine	1.0774	0.510715	0.601115	0.106124	1.20918	0.609463
87	5-Aminopentanoate	C00431	Arginine and proline metabolism	116.07	1.38361	-	1142297	1069318	1306787	722793	853923	773402	789452	584814	907624	595686	540681	595714	742927	518260	563811	749906	8162894	6814156	2272033	2228594	1951211	1674720	0	13600.2	10495.2	1142297	595686	773402	563811	789452	6814156	5-Aminopentanoate	0.52148	0.00120307	0.729002	0.0895825	8.6315	0.00799466
88	Pantothenol	C00864	Panthothenate metabolism	218.103	1.36865	-	9917.21	11281.7	17591.3	1286452	2031051	1597975	275088	305862	254531	67917.5	64499.3	67740.1	65076.4	86733.8	79358.7	64822.4	3645342	2450487	1187266	1161747	857909	743699	0	35647.9	34164.7	11281.7	67740.1	1597975	79358.7	275088	2450487	Pantothenol	6.00443	3.28337e-05	0.0496621	0.00194245	8.908	0.102538
89	Pantetheine 4--phosphate	C01134	Panthothenate metabolism	359.103	1.56576	+	19750.7	26005.3	66178.8	54159.2	75620.4	75610.8	9461.12	0	7207.49	0	15042.6	0	0	0	0	0	125190	106713	21725.3	59899.6	38294.6	27575.1	0	0	0	26005.3	0	75610.8	0	7207.49	106713	Pantetheine 4--phosphate	0	0.103755	0	0.000665426	14.8058	0.255833
90	L-Selenomethionine	C05335	Sulfur metabolism	195.991	1.38769	-	48458.9	43823	36733.1	58748.5	61852.9	57970.5	76262.6	69070.9	81863	67457.4	47197.8	67884.5	48776.4	70345.4	32567.4	62902.3	34250.9	51269.3	55310.7	44120.2	56436.5	43758.8	0	0	0	43823	67457.4	58748.5	48776.4	76262.6	51269.3	L-Selenomethionine	1.53932	0.0795144	0.830258	0.461237	0.672273	0.59722
91	L-Methionine S-oxide	C02989	Sulfur metabolism	166.052	1.27187	+	26290.5	23545.6	27777.8	48106.6	105700	84786.6	55795.2	48833.4	53738.2	38686.2	23571.3	15382.9	6908.65	2849.28	2300.48	0	157350	75434.6	295376	106791	22255.9	7728.21	70937.4	14744.2	9021.25	26290.5	23571.3	84786.6	2849.28	53738.2	75434.6	L-Methionine S-oxide	0.896572	0.999042	0.0336053	0.0110788	1.40374	0.454854
92	Indolepyruvate	C00331	Indole and Tryptophan	204.064	1.39924	+	137767	156032	130452	15314	21331.6	51900.6	27499	55662.2	9843.27	38498.8	51843.2	58296.1	124092	52289.6	68484.7	146877	130939	236253	117057	122075	145025	154789	0	0	0	137767	51843.2	21331.6	68484.7	27499	146877	Indolepyruvate	0.376311	0.000661635	3.21048	0.100734	5.34117	0.0504463
93	Indoxyl	C05658	Indole and Tryptophan	132.047	1.29203	-	185609	179812	240291	0	0	0	32648.6	13863.3	20875.5	93535.8	97497.4	117105	182113	290819	160559	140311	0	1559.17	162997	128523	159362	167669	0	1520.07	1793.99	185609	97497.4	0	182113	20875.5	1559.17	Indoxyl	0.525284	0.00855082	#DIV/0!	0.00634719	0.0746888	0.524096
94	N-formyl kynurenine	C02700	Indole and Tryptophan	237.089	1.34578	+	21186.7	38740.3	33103.4	9501.65	24897.6	32178	5768.09	13151.9	5375.87	45816.8	34115.8	46009	11765.6	7175.94	12614.3	42825.1	76789.3	18458.9	15350.9	38679	19527.8	30006.3	0	0	0	33103.4	45816.8	24897.6	11765.6	5768.09	42825.1	N-formyl kynurenine	1.38405	0.16669	0.472561	0.165671	7.42449	0.120663
95	Anthranilate	C00108	Indole and Tryptophan	136.041	1.3115	-	1772896	2513631	3623720	21948	22563.5	17564.5	1666458	1894977	1996700	7180606	5250324	5528290	5484088	731964	2321054	4727582	17093.7	33442.4	2095800	1379369	1719474	1442720	0	25948.2	0	2513631	5528290	21948	2321054	1894977	33442.4	Anthranilate	2.19932	0.0142873	105.752	0.113154	0.0176479	0.971449
96	Picolinic acid	C10164	Indole and Tryptophan	124.039	1.59703	+	2137814	3887381	4486785	1118423	760654	722925	778201	2245870	1267924	312639	273908	240570	323433	278509	220136	242228	1836110	1679648	818983	1176741	1319450	1480621	60109.3	0	229962	3887381	273908	760654	278509	1267924	1679648	Picolinic acid	0.0704609	0.0101887	0.366144	0.0101759	1.32472	0.4592
97	g-Oxalo-crotonate	C03453	Indole and Tryptophan	159.028	1.41882	+	61802.1	1163928	163184	9120780	7967864	8988975	5673108	6211734	6827002	1105190	794837	683367	1637557	930434	1424426	1349263	14223470	12759860	6477712	5976506	5975684	5698362	0	0	0	163184	794837	8988975	1424426	6211734	12759860	g-Oxalo-crotonate	4.87081	0.34666	0.158464	6.23473e-05	2.05415	0.150613
98	8-Methoxykynurenate	C05830	Indole and Tryptophan	218.046	1.33293	-	37659	28869.8	41042.9	0	1497.69	0	14211.5	4981.09	12437.5	62650.5	52891	37297.2	42827.6	19704.5	36374.1	54664.6	2453.51	0	44946.2	38386.6	32632.4	14908.2	0	4527.09	5272.24	37659	52891	0	36374.1	12437.5	2453.51	8-Methoxykynurenate	1.40447	0.140534	#DIV/0!	0.00930115	0.197268	0.856226
99	L-Adrenaline	C00788	Signaling	182.083	1.63862	-	245116	293089	455363	6795.36	5857.48	6064.19	10003.3	13142.2	2922.22	16024.3	34171.6	35654.6	17587.8	23974.5	18557.9	19467.8	8606.18	5458.44	457161	332715	236317	88130.9	0	9683.53	9013.03	293089	34171.6	6064.19	18557.9	10003.3	8606.18	L-Adrenaline	0.116591	0.00908236	3.06025	0.00234458	0.860336	0.181809
100	Serotonin	C00780	Signaling	177.1	1.32557	+	19004	13482.7	17155.2	29926	28164	36515.7	21061.9	42049.6	40587.1	33255	32988.5	12722.4	24026.3	32586.8	28803.2	35519.6	28209.1	36784	53881.5	11994.5	31004.7	17167.6	661.394	0	1337.28	17155.2	32988.5	29926	28803.2	40587.1	35519.6	Serotonin	1.92294	0.234612	0.962482	0.436743	0.875144	0.0605854
101	Ectoine	C06231	Inositol	143.081	1.39294	+	157353	337982	277654	163566	162510	195373	272874	249102	200246	217109	263888	249466	221903	225145	204824	270851	268183	325727	183661	211957	262503	229404	75932.1	0	103107	277654	249466	163566	221903	249102	270851	Ectoine	0.898478	0.808872	1.35666	0.0253351	1.08731	0.34577
102	Glycerol 3-phosphate	C00093	Glycerophospholipid biosynthesis	171.006	1.27381	-	135100	169707	14413100	456453	354272	130971	455190	466099	354921	340570	283357	241029	283556	2942669	332119	263653	628488	609717	1071777	837561	845395	707854	0	0	0	169707	283357	354272	332119	455190	609717	Glycerol 3-phosphate	1.66968	0.386361	0.937468	0.379483	1.33948	0.621562
103	Ethanolamine phosphate	C00346	Glycerophospholipid biosynthesis	140.01	1.30041	-	181440	143207	180454	136149	211898	153267	105612	121880	176467	247982	219354	209633	114670	138775	168658	308455	107742	116617	158265	123379	163342	104589	0	5041.83	0	180454	219354	153267	138775	121880	116617	Ethanolamine phosphate	1.21557	0.0283208	0.905445	0.395181	0.956812	0.844292
104	N-Methylethanolamine phosphate	C01210	Glycerophospholipid biosynthesis	156.042	1.36694	+	4436388	17023930	18941610	13995340	15553200	13198690	12414880	6634186	13051070	16263100	18112320	17199040	41279600	16838930	38315800	27475620	79380440	57960510	41505750	35664140	40378700	43576170	13800.9	0	15397.8	17023930	17199040	13995340	38315800	12414880	57960510	N-Methylethanolamine phosphate	1.01029	0.46181	2.73775	0.0816168	4.66863	0.0010074
105	sn-glycero-3-Phosphoethanolamine	C01233	Glycerophospholipid biosynthesis	214.048	1.37099	-	127934	98081.1	103342	106782	181735	153764	93480.7	39748.4	81122.4	31412.8	32240.9	27523.2	75239.9	49805.1	48979.7	81654.1	978672	723556	288202	267581	213845	127096	0	6542.22	8197.83	103342	31412.8	153764	49805.1	81122.4	723556	sn-glycero-3-Phosphoethanolamine	0.303969	0.00103957	0.323905	0.0190338	8.91931	0.0107966
106	Acetylcholine	C01996	Glycerophospholipid biosynthesis	146.117	1.46338	+	715293	1711859	1226136	1555304	1287746	1228755	1146035	852821	1274606	1188673	1538320	1047397	1183768	873122	1010461	1461016	1465696	2037649	385374	1923635	1124480	972263	65863.6	0	48354.4	1226136	1188673	1287746	1010461	1146035	1465696	Acetylcholine	0.969446	0.906456	0.784674	0.0679388	1.27893	0.0789088
107	Choline	C00114	Glycerophospholipid biosynthesis	104.107	1.40844	+	855977	891122	1430128	599446	1522314	697654	680270	409641	499519	1064010	1109979	831056	1062135	1232070	1295374	780905	769680	581568	888016	990132	1130795	996289	713579	0	239758	891122	1064010	697654	1232070	499519	769680	Choline	1.19401	0.793267	1.76602	0.441501	1.54084	0.233017
108	L-Carnitine	C00318	Carnitine and fatty acid metabolism	162.112	1.42274	+	2768483	2443650	2874828	1984130	2895184	2226860	1839503	1966112	2844280	4157309	3189279	3538715	3152513	2642023	4893489	4562376	2493388	2003898	2236910	2503156	2985267	3203596	47840.6	0	44830.1	2768483	3538715	2226860	3152513	1966112	2493388	L-Carnitine	1.27821	0.0400923	1.41568	0.179119	1.26818	0.360191
109	Butanoic acid	C00246	Saturated Fatty acids	89.0603	1.41751	+	717658	906964	799007	528205	520352	611216	571196	630349	686314	792200	993681	846135	784850	539708	1063916	1078422	620289	591017	521912	629622	808813	736315	0	0	220469	799007	846135	528205	784850	630349	620289	Butanoic acid	1.05898	0.441756	1.48588	0.190316	0.98404	0.583641
110	Hexanoic acid (caproate)	C01585	Saturated Fatty acids	115.075	1.5015	-	311630	355282	400271	287608	437134	417584	557492	418533	422894	504067	506968	517492	385601	301815	345964	773533	459568	404881	445127	458074	456115	366500	0	249314	222357	355282	506968	417584	345964	422894	459568	Hexanoic acid (caproate)	1.42694	0.00404147	0.828489	0.529366	1.08672	0.0954692
111	Heptanoic acid	C17714	Saturated Fatty acids	129.091	1.41671	-	179018	174052	222477	169350	495509	458531	306669	352118	330311	278531	421486	312670	152906	135048	385961	403396	401959	445469	167046	386069	369898	231516	0	138560	138798	179018	312670	458531	152906	330311	403396	Heptanoic acid	1.74658	0.0334103	0.333469	0.316587	1.22126	0.201688
112	Octanoic acid (caprylate)	C06423	Saturated Fatty acids	143.106	1.41417	-	682414	642541	650024	192852	206794	196723	394516	378944	616357	887002	1064082	978658	644473	611509	711296	786518	210904	421387	225085	404815	1017443	670221	0	210915	192563	650024	978658	196723	644473	394516	421387	Octanoic acid (caprylate)	1.50557	0.00375799	3.27604	0.000103369	1.06811	0.911664
113	Nonanoic acid (pelargonate)	C01601	Saturated Fatty acids	159.139	1.4468	+	182403	263417	279758	5010.61	0	4087.26	20852.9	47399.6	39928.3	102040	23208.9	170003	233928	680427	111296	29927.8	9338.14	7960.52	23826.8	96851.7	74887.4	155222	9222	0	10150	263417	102040	4087.26	233928	39928.3	9338.14	Nonanoic acid (pelargonate)	0.38737	0.0509547	57.2336	0.121645	0.233873	0.240676
114	Acetyl phosphate	C00227	Other	140.995	1.62082	+	78810.2	89356	97740.6	442959	1093620	746385	375374	312390	359118	740589	91380.4	78719.5	74598.7	78241.2	195386	235450	1148728	734911	323765	506841	478258	421490	8020.87	0	232188	89356	91380.4	746385	78241.2	359118	734911	Acetyl phosphate	1.02265	0.381199	0.104827	0.0283846	2.04643	0.249923
115	Triacanthine	C08435	Other	204.123	1.41334	+	297995	319148	223761	308116	355076	275339	148316	216702	319830	475525	279699	288556	323336	336810	471243	426251	287372	274308	316381	340618	346896	388186	53919.6	0	70540	297995	288556	308116	336810	216702	287372	Triacanthine	0.968322	0.389299	1.09313	0.288595	1.32612	0.394226
116	N5-Methyl-L-glutamine	C03153	Other	161.093	1.38415	+	189714	267142	305776	916246	602054	845103	693676	490756	648568	54379	55344.3	38528.4	91411.7	26756.3	54574.1	64764.3	4096726	4651592	1042290	1527174	1510249	1322614	79762.9	0	86294.4	267142	54379	845103	54574.1	648568	4096726	N5-Methyl-L-glutamine	0.203558	0.00406155	0.0645768	0.00166347	6.31657	0.0155562
117	2-Deoxy-alpha-D-glucoside	C03573	Other	164.067	1.27803	+	1181784	1399083	1336791	535095	1216476	916515	1176296	1079905	1245061	1137796	977378	839075	510951	145550	351356	14357.8	1812630	1008934	1141732	1586192	1001154	733488	0	0	24666.3	1336791	977378	916515	351356	1176296	1008934	2-Deoxy-alpha-D-glucoside	0.731137	0.0407926	0.383361	0.0686928	0.857721	0.51559
118	cis-p-Coumarate	C06738	Other	165.054	1.41513	+	220276	262988	287297	403020	531480	459702	311126	249368	342168	78821.3	29319	63123.3	146767	90603.1	56883.9	100450	1327042	1212972	363459	544196	537561	585504	0	0	4382.16	262988	63123.3	459702	90603.1	311126	1212972	cis-p-Coumarate	0.240024	0.00121883	0.197091	0.00128609	3.89866	0.0405922
119	Diallyl sulfide	C08370	Other	115.059	1.27948	+	64452.3	74411.1	74666.6	64384	148621	104567	102892	105112	121993	66990.5	26816.6	71182.4	40034.4	0	26598.8	22616.3	218216	150102	185394	126933	59437	42215.6	3332.44	0	15461.7	74411.1	66990.5	104567	26598.8	105112	150102	Diallyl sulfide	0.900277	0.328046	0.254371	0.0363745	1.42803	0.276266
120	Poly-gamma-D-glutamate	C05723	Other	130.05	1.38844	+	268128	371405	571622	1223659	743117	1048095	193110	289354	135556	124690	296244	131530	129954	203977	159115	146258	8062442	9289301	1244950	2038649	2313885	2001055	15189.9	0	40836.8	371405	131530	1048095	159115	193110	8062442	Poly-gamma-D-glutamate	0.354141	0.105338	0.151813	0.00408165	41.7505	0.00968021
121	Ferric gluconate	C13511	Other	196.057	1.35623	+	136552	158318	233961	46157.7	4341.81	0	6085.02	6970.06	6116.92	9936.14	4784.08	3631.52	11741.5	16663.9	0	14339.2	3605.38	5564.06	26704.2	33647.3	23175.1	30567.4	0	0	9499.26	158318	4784.08	4341.81	11741.5	6116.92	5564.06	Ferric gluconate	0.0302181	0.00452921	2.70428	0.659942	0.909618	0.147115
122	Catechin	C17590	Other	291.083	1.41885	+	441317	655799	504557	187022	336080	381522	198332	223086	296468	447021	377341	419263	415358	244535	715294	615964	338796	297638	317307	356257	495889	520226	0	0	0	504557	419263	336080	415358	223086	338796	Catechin	0.830952	0.148408	1.23589	0.353598	1.51868	0.889614
123	Riboflavin	C00255	Other	377.144	1.39929	+	141781	114421	171636	19353.5	13579.7	45039	106824	130471	76911.3	98283.7	76822.4	64659.9	95837.9	126522	150784	115420	16701.8	35728.3	86177	149034	90759.9	128410	0	0	0	141781	76822.4	19353.5	126522	106824	35728.3	Riboflavin	0.541837	0.031052	6.53742	0.00613756	0.334458	0.355156
124	Glucosinolate	C17260	Other	316.984	1.46389	-	115727	100538	118005	64229.9	62426.2	101207	170073	166164	197183	110363	125076	74515.3	159487	157109	148732	71216.3	34974	69995.9	102049	87015.4	70691.6	122475	0	0	0	115727	110363	64229.9	157109	170073	69995.9	Glucosinolate	0.953653	0.638787	2.44604	0.00373233	0.411563	0.0924891
125	D-Ribose 5-diphosphate	C01095	Other	308.979	1.36294	-	166039	133727	137613	104629	106671	111764	147198	129390	123623	144583	158140	138121	134565	140379	135691	114046	125228	91952.1	128846	120392	123598	105481	0	0	0	137613	144583	106671	135691	129390	114046	D-Ribose 5-diphosphate	1.05065	0.926568	1.27205	0.000458268	0.881412	0.17164
126	9-Oxononanoic acid	C16322	Other	171.101	1.41275	-	169540	122400	129453	144215	235883	225546	264176	246031	256176	218846	224737	238000	121833	149104	126843	184587	197847	219721	132675	213514	236044	112717	0	117649	114686	129453	224737	225546	126843	256176	197847	9-Oxononanoic acid	1.73605	0.0052863	0.562379	0.0832815	0.772309	0.740755
127	6-Carboxyhexanoate	C02656	Other	159.065	1.52607	-	85518.6	83732.2	65255.9	79992.7	220328	195442	210961	126686	197180	258092	246701	228748	127342	62596.4	125727	161023	214239	170915	221667	206736	175277	78315.7	0	16530.8	16381.2	83732.2	246701	195442	125727	197180	170915	6-Carboxyhexanoate	2.94631	0.000100658	0.643294	0.280943	0.866797	0.262541
128	Oxalosuccinate	C05379	Other	189.006	1.54841	-	47161.5	38491	0	44678.4	71476.7	38230.2	57304.2	22397.3	61369.9	51462.6	52559.8	44361.8	44741.3	14153.2	0	25092.8	45087.3	33860.9	218783	36621.2	26300.3	25328	0	1464.36	3734.8	38491	51462.6	44678.4	14153.2	57304.2	33860.9	Oxalosuccinate	1.337	0.228459	0.31678	0.128852	0.590897	0.59323
129	2-Oxo-7-methylthioheptanoic acid	C17220	Other	189.055	1.34344	-	17300.2	18718.5	34752.3	0	0	0	46519.9	66823.4	58824.8	57512.8	43520.3	65100.6	56252.7	119720	57584	57425.7	0	0	47020	34348	49882.6	24712.7	0	0	0	18718.5	57512.8	0	57584	58824.8	0	2-Oxo-7-methylthioheptanoic acid	3.07251	0.0196807	#DIV/0!	0.020504	0	0.794851
